# Supplementary material for: Interrogation of the Structure–Activity Relationship of a Lipophilic Nitroaromatic Prodrug Series Designed for Cancer Gene Therapy Applications
Source: Pharmaceuticals (Basel). 2022 Feb 1;15(2):185. doi: 10.3390/ph15020185 (PMC8877822; doi:10.3390/ph15020185)
Supplement: Supplementary file 1 [file pharmaceuticals-15-00185-s001.zip]

Archive with 1 entries (1 files):
- pharmaceuticals-1534655-supplementary.pdf
